# Supplementary material for: Nutshell Materials as a Potential Eco-Friendly Biosorbent for the Effective Extraction of UV Filters and Parabens from Water Samples
Source: Materials (Basel). 2024 Oct 21;17(20):5128. doi: 10.3390/ma17205128 (PMC11509166; doi:10.3390/ma17205128)
Supplement: Supplementary file 1 [file materials-17-05128-s001.zip]

Archive with 1 entries (1 files):
- materials-3183248-supplementary.pdf
